# Supplementary material for: Differential Immunological Responses of Adult Domestic and Bighorn Sheep to Inoculation with Mycoplasma ovipneumoniae Type Strain Y98
Source: Microorganisms. 2024 Dec 21;12(12):2658. doi: 10.3390/microorganisms12122658 (PMC11728652; doi:10.3390/microorganisms12122658)
Supplement: Supplementary file 1 [file microorganisms-12-02658-s001.zip]

Archive with 10 entries (10 files):
- Supplemental Figure S1 LktA.pdf
- Supplemental Figure S2 LM40 gel.pdf
- Supplemental Figure S3 Manual vs Flow.pdf
- Supplemental Figure S4 CD Day Minus Seven.pdf
- Supplemental Figure S5 CD16 MFI Neut.pdf
- Supplemental Figure S6 Serum Cytokines.pdf
- Supplemental Figure S7 Antibody Time Course.pdf
- Supplemental Table S1 Antibodies for Flow Cytometry.pdf
- Supplemental Table S2 Neutrophil Integrins.xlsx
- Supplemental Table S3 Population Percentages to go with MFI.xlsx
