# Supplementary material for: Differential Immunological Responses of Adult Domestic and Bighorn Sheep to Inoculation with Mycoplasma ovipneumoniae Type Strain Y98
Source: Microorganisms. 2024 Dec 21;12(12):2658. doi: 10.3390/microorganisms12122658 (PMC11728652; doi:10.3390/microorganisms12122658)
Supplement: Supplementary file 1 [file microorganisms-12-02658-s001.zip › Supplemental Table S2 Neutrophil Integrins.xlsx]

## Sheet: Supplemental Table 2 Neutrophil
Animal ID	Species	Day	Percent CD18 Pos	Percent CD11a Pos	Percent Pos CD11b	MFI CD18	MFI CD11a	MFI CD11b
BHS 11-B	BHS	-7	60.11	58.18	58.98	87752.6	44765.1	44654.8
BHS 11-B	BHS	1	55.41	54.63	55.45	86808.2	37297.3	49707
BHS 11-B	BHS	3	64.2	63.34	63.59	89355.6	43431.8	47039.3
BHS 11-B	BHS	7	60.45	59.57	57.98	94154.1	44464.7	46022.2
BHS 11-B	BHS	14	64.82	64.55	64.73	89072.3	44356.8	45614.3
BHS 11-B	BHS	21	71.85	70.73	71.85	84656.5	39593.1	50298.7
BHS 11-B	BHS	28	69.2	68.07	69.08	104496	43315.9	58067.2
BHS 11-C	BHS	-7	50.26	49.54	49.99	96118.6	56331.7	48364.7
BHS 11-C	BHS	1	46.39	45.19	45.47	84528.3	54874.4	48404.8
BHS 11-C	BHS	3	51.44	51.17	50.92	84570	54820.6	44266.4
BHS 11-C	BHS	7	59.47	57.99	58.56	90102.6	55235.8	47298.3
BHS 11-C	BHS	14	54.38	53.47	53.47	84417.4	56464.1	44630.2
BHS 11-C	BHS	21	61.85	61.62	60.79	73153.8	51179.2	37876
BHS 11-C	BHS	28	63.87	62.98	63.44	92557.2	54994.6	46228.8
BHS 11-D	BHS	-7	63.85	62.88	63.2	91990.4	45266.5	47990.2
BHS 11-D	BHS	1	63.03	61.1	61.47	83932.2	48435.9	47257.6
BHS 11-D	BHS	3	58.87	58.35	58.51	87571.9	47295.2	42961.2
BHS 11-D	BHS	7	68.15	66.9	66.02	89592.8	43863.9	44396.2
BHS 11-D	BHS	14	64.38	64.44	64.74	78618.6	48427	38342.3
BHS 11-D	BHS	21	64.4	63.7	64.96	84940.6	45192.2	40845.6
BHS 11-D	BHS	28	65.71	65.99	55.7	88332.8	47206.3	41777
BHS 11-E	BHS	-7	62.95	62.73	62.16	96504.5	55526.3	54041.7
BHS 11-E	BHS	1	65.46	64.03	64.44	98533.1	54269.6	57673.2
BHS 11-E	BHS	3	68.85	68.78	68.62	87690.8	48025.9	48427.4
BHS 11-E	BHS	7	66.95	65.62	64.81	81311.4	48364.2	37768.5
BHS 11-E	BHS	14	76.48	76.17	76.09	75423.4	52619.6	38984
BHS 11-E	BHS	21	69.34	68.1	69.09	74111.8	48658.3	46100.9
BHS 11-E	BHS	28	65.77	65.51	65.12	96499.4	53546.3	54818.2
BHS 11-G	BHS	-7	53.56	53.11	53.17	92774.1	42410.1	50559.5
BHS 11-G	BHS	1	58.87	57.37	57.2	100051	48427.4	55060.1
BHS 11-G	BHS	3	54.84	54.3	53.57	93900.4	50179.3	47996.7
BHS 11-G	BHS	7	53.43	53.24	52.76	93713	48495.6	42794.8
BHS 11-G	BHS	14	65.34	63.74	62.98	76649.4	47682.5	39376.1
BHS 11-G	BHS	21	71.8	70.33	71.05	81546.7	45248.7	50654.5
BHS 11-G	BHS	28	69.52	67.67	69.11	99394.4	43803.8	53210.9
DS 11-5	DS	-7	29.07	28.86	27.26	129834	50854.8	82989.4
DS 11-5	DS	1	32.84	32.97	32.36	114241	52273	78288.3
DS 11-5	DS	3	25.45	25.55	24.78	128086	52503.4	79891.1
DS 11-5	DS	7	33.8	32.99	31.9	126748	54919.6	78564
DS 11-5	DS	14	32.99	31.83	30.96	109863	53746.1	63608.7
DS 11-5	DS	21	33.56	33.24	33	123809	53880.3	76851
DS 11-5	DS	28	40.53	40.9	40.37	127437	54426.2	72342
DS 13-1	DS	-7	43.55	41.58	42.11	103464	62205.7	57354.5
DS 13-1	DS	1	41.55	41.42	41.06	91239.2	56593.8	56165
DS 13-1	DS	3	35.8	35.23	34.57	96799.2	62591.4	53595.5
DS 13-1	DS	7	50.07	49.2	49	98728.7	57005.5	51094.5
DS 13-1	DS	14	49.56	46.23	46.43	87942.9	59081.7	50485.8
DS 13-1	DS	21	46.33	45.17	45.04	92700.1	61656.5	54252.5
DS 13-1	DS	28	52.67	52.3	52.8	102229	60714.4	54218.1
DS 13-2	DS	-7	25.5	24.99	24.16	109132	55668.2	60338.2
DS 13-2	DS	1	25.19	23.94	23.81	90273.1	57168.7	58074.7
DS 13-2	DS	3	28.9	28.85	28.34	87024.6	53779	53511.7
DS 13-2	DS	7	26.07	24.61	24.22	83626.8	52464.3	44630.5
DS 13-2	DS	14	28.89	26.84	26.82	72254.2	53495	44084.8
DS 13-2	DS	21	26.72	25.35	25.15	86653.2	55557.1	46056.9
DS 13-2	DS	28	30.75	30.22	30.53	96687.8	54858.9	51491.3
DS 13-5	DS	-7	41.72	41.23	40.95	134774	68609.8	81597.6
DS 13-5	DS	1	43	43.34	42.37	137708	73648.8	91499.9
DS 13-5	DS	3	45.34	45.08	43.95	123630	65023.4	77933.6
DS 13-5	DS	7	47.73	47.46	46.23	130845	63112.1	72255.9
DS 13-5	DS	14	44.59	42.06	42.85	113220	68277.4	69385.8
DS 13-5	DS	21	41.35	39.84	40.23	121782	69807.7	73833.5
DS 13-5	DS	28	47.96	47.34	47.41	130061	64241.5	75969.7
DS 13-6	DS	-7	46.43	45.66	44.83	139932	60262	75655.3
DS 13-6	DS	1	44.67	44.61	44.19	137332	65499.7	78089.8
DS 13-6	DS	3	42.61	42.49	41.33	137083	60715.9	75524.6
DS 13-6	DS	7	38.34	37.49	36.47	126775	63834.7	62743.4
DS 13-6	DS	14	42.26	41.24	39.39	107110	60932.2	62161.1
DS 13-6	DS	21	36.23	34.61	34.51	95330.2	66233.1	58960.9
DS 13-6	DS	28	36.31	35.24	35.13	136986	67866.8	68366.7
