# Supplementary material for: Differential Immunological Responses of Adult Domestic and Bighorn Sheep to Inoculation with Mycoplasma ovipneumoniae Type Strain Y98
Source: Microorganisms. 2024 Dec 21;12(12):2658. doi: 10.3390/microorganisms12122658 (PMC11728652; doi:10.3390/microorganisms12122658)
Supplement: Supplementary file 1 [file microorganisms-12-02658-s001.zip › Supplemental Table S3 Population Percentages to go with MFI.xlsx]

## Sheet: PBMC Populations for CDs
Animal ID	Species	Day Relative to Inoculation	CD11b	CD62L UR	CD62L LR	CD172a+	CD14	CD16
BHS 11-B	BHS	-7	29.76	22.45	37.1	11.27	23.2	21.01
BHS 11-B	BHS	1	31.34	21.78	39.93	12.38	22.42	20.44
BHS 11-B	BHS	3	34.46	27.36	37.43	12.89	25.66	24.42
BHS 11-B	BHS	7	38.52	30.26	35.24	14.59	29.98	28.09
BHS 11-B	BHS	14	43.43	36.58	29.08	16.05	36.28	34.38
BHS 11-B	BHS	21	50.43	41.47	26.75	13.58	45.98	39.81
BHS 11-B	BHS	28	50.39	36.99	15.12	14.29	42.18	36.77
BHS 11-C	BHS	-7	26.4	13.5	52.87	27.1	15.52	13.08
BHS 11-C	BHS	1	27	12.26	54.76	7.69	14.57	12.5
BHS 11-C	BHS	3	25	12.71	56.25	8	14.55	11.15
BHS 11-C	BHS	7	35.77	22.9	46.87	31.69	25.43	24.45
BHS 11-C	BHS	14	31.63	21.39	46.5	11	22.24	20.73
BHS 11-C	BHS	21	38.24	27.19	38.51	10.09	28.68	25.11
BHS 11-C	BHS	28	36.34	23.8	40.76	10.98	26.3	23.53
BHS 11-D	BHS	-7	32.83	22.39	23.83	9.82	24.75	18.96
BHS 11-D	BHS	1	33.61	22.3	27.83	9.71	26.25	20.53
BHS 11-D	BHS	3	33.18	23.68	28.9	9.17	27.6	22.12
BHS 11-D	BHS	7	43.91	32.3	23.33	14.83	35.35	31.12
BHS 11-D	BHS	14	40.47	31.3	22.67	14.66	34.48	31.5
BHS 11-D	BHS	21	38.52	30.64	23.55	12.56	34.73	29.69
BHS 11-D	BHS	28	49.53	36.09	18.95	14.8	40.32	34.36
BHS 11-E	BHS	-7	31.63	21.9	29.81	9.64	24.89	20.83
BHS 11-E	BHS	1	36.06	23.53	33.57	11.95	27.27	23.25
BHS 11-E	BHS	3	38.16	28.06	29.12	12.18	32.98	28.16
BHS 11-E	BHS	7	41.1	29.32	29.08	13.52	32.72	29.19
BHS 11-E	BHS	14	49.45	40.12	19.27	15.59	44.3	39.86
BHS 11-E	BHS	21	50.08	38.07	17.69	12.74	45.05	38.16
BHS 11-E	BHS	28	46.53	36.08	16.88	10.5	40.78	33.54
BHS 11-G	BHS	-7	38.62	26.45	29.22	9.96	32.7	27.24
BHS 11-G	BHS	1	36.53	27.29	30.86	11.19	28.83	26.68
BHS 11-G	BHS	3	34.99	23.05	32.19	9.65	30.26	24.71
BHS 11-G	BHS	7	40.71	28.28	30.34	12.64	29.91	27.95
BHS 11-G	BHS	14	51.97	41.31	19.29	14	45.38	40.82
BHS 11-G	BHS	21	52.8	43.67	19.21	17.19	49.11	44.04
BHS 11-G	BHS	28	55.19	50.7	11.73	17.03	51.58	44.69
DS 11-5	DS	-7	36.34	8.78	23.62	32.26	8.4	8.85
DS 11-5	DS	1	35.41	8.19	22.75	29.62	7.38	9.06
DS 11-5	DS	3	34.24	8.31	20.73	27.98	8.02	8.88
DS 11-5	DS	7	38.38	9.16	21.93	32.51	8.54	9.62
DS 11-5	DS	14	37.26	8.91	20.83	31.09	8.41	10.64
DS 11-5	DS	21	36.01	8.1	21.48	32.08	7.63	8.67
DS 11-5	DS	28	39.1	10.24	21.17	31.98	10.95	11.31
DS 13-1	DS	-7	35.72	6.75	38.87	30.4	5.71	6.88
DS 13-1	DS	1	32.27	7.52	43.56	25.73	5.76	7.15
DS 13-1	DS	3	29.78	7.99	44.9	22.51	6.32	7.82
DS 13-1	DS	7	36.13	9.59	38.86	27.31	7.28	9.47
DS 13-1	DS	14	37.87	10.34	36.74	27.77	8.27	10.86
DS 13-1	DS	21	34.34	7.33	40.08	27.87	5.67	7.16
DS 13-1	DS	28	36.61	9.39	39.33	27.42	7.76	10.04
DS 13-2	DS	-7	48.87	7.71	29.22	40.63	8.82	10.38
DS 13-2	DS	1	46.48	8.51	33.49	32.63	8.56	10.5
DS 13-2	DS	3	46.94	9.46	33.9	31.96	9.76	11.28
DS 13-2	DS	7	49.1	10.18	33.8	42.57	9.4	12.29
DS 13-2	DS	14	51.56	9.49	28.13	37.88	8.99	10.35
DS 13-2	DS	21	46.18	8.35	35.45	32.76	9.12	9.54
DS 13-2	DS	28	51.82	10.6	30.96	38.26	10.14	12.39
DS 13-5	DS	-7	31.48	10.42	41.89	21.89	11.55	10.49
DS 13-5	DS	1	31.71	12.52	46.5	22.82	12.28	15.43
DS 13-5	DS	3	30.75	11.41	42.98	22.14	10.06	11.34
DS 13-5	DS	7	34.42	14.82	39.86	22.65	13.38	15.73
DS 13-5	DS	14	34.11	12.75	43.63	23.44	12.55	12.68
DS 13-5	DS	21	29.26	11.04	46.5	20.08	11.35	12.47
DS 13-5	DS	28	35.33	13.17	43.25	25.91	12.73	14.9
DS 13-6	DS	-7	43.9	12.72	33.33	27.44	13.39	14.72
DS 13-6	DS	1	42.66	12.52	36.81	25.83	12.38	14.75
DS 13-6	DS	3	38.94	11.71	39.2	22.67	11.45	13.13
DS 13-6	DS	7	39.36	12.63	36.78	22.31	11.63	13.5
DS 13-6	DS	14	43.97	14.25	30.62	26.2	11.89	13.13
DS 13-6	DS	21	37.9	11.58	35.99	23.42	10.88	13.55
DS 13-6	DS	28	41.04	12.38	36.71	26.5	11.29	13.7

## Sheet: Neutrophil Populations for CDs
Animal ID	Species	Day Relative to Inoculation	CD172a	CD62L	CD14	CD11b
BHS 11-B	BHS	-7	99.94	99.93	99.69	99.83
BHS 11-B	BHS	1	99.97	99.97	99.5	99.93
BHS 11-B	BHS	3	99.96	99.98	99.68	99.93
BHS 11-B	BHS	7	99.98	99.93	99.5	99.95
BHS 11-B	BHS	14	99.95	99.95	99.8	99.92
BHS 11-B	BHS	21	99.98	99.95	99.83	99.92
BHS 11-B	BHS	28	99.96	99.92	99.81	99.83
BHS 11-C	BHS	-7	99.95	99.97	99.87	99.87
BHS 11-C	BHS	1	99.95	99.9	99.83	99.94
BHS 11-C	BHS	3	99.95	99.96	99.79	99.93
BHS 11-C	BHS	7	99.97	99.97	99.81	99.93
BHS 11-C	BHS	14	99.94	99.94	99.79	99.94
BHS 11-C	BHS	21	99.97	99.96	99.9	99.93
BHS 11-C	BHS	28	99.97	99.96	99.87	99.87
BHS 11-D	BHS	-7	99.95	99.93	99.81	99.89
BHS 11-D	BHS	1	99.99	99.96	99.86	99.91
BHS 11-D	BHS	3	99.95	99.98	99.86	99.96
BHS 11-D	BHS	7	99.96	99.97	99.8	99.97
BHS 11-D	BHS	14	99.96	99.99	99.89	99.96
BHS 11-D	BHS	21	100	99.96	99.86	99.83
BHS 11-D	BHS	28	99.97	99.97	99.87	99.94
BHS 11-E	BHS	-7	99.95	99.97	99.82	99.94
BHS 11-E	BHS	1	99.95	99.96	99.92	99.94
BHS 11-E	BHS	3	99.99	99.95	99.92	99.97
BHS 11-E	BHS	7	99.96	99.97	99.9	99.97
BHS 11-E	BHS	14	99.97	99.98	99.97	99.95
BHS 11-E	BHS	21	99.96	99.91	99.82	99.91
BHS 11-E	BHS	28	99.87	99.92	99.66	99.84
BHS 11-G	BHS	-7	99.94	99.94	99.82	99.93
BHS 11-G	BHS	1	99.95	99.96	99.84	99.93
BHS 11-G	BHS	3	99.96	99.99	99.9	99.95
BHS 11-G	BHS	7	99.97	99.96	99.71	99.94
BHS 11-G	BHS	14	99.94	99.95	99.91	99.96
BHS 11-G	BHS	21	99.92	99.86	99.72	99.88
BHS 11-G	BHS	28	99.94	99.85	99.49	99.87
DS 11-5	DS	-7	99.93	99.36	98.67	98.79
DS 11-5	DS	1	99.93	99.76	98.61	99.8
DS 11-5	DS	3	99.96	99.26	98.61	99.58
DS 11-5	DS	7	99.96	99.66	98.85	99.7
DS 11-5	DS	14	99.94	99.84	99.21	99.66
DS 11-5	DS	21	99.96	99.65	98.99	99.64
DS 11-5	DS	28	99.99	99.76	99.15	99.78
DS 13-1	DS	-7	99.95	99.94	98.82	99.68
DS 13-1	DS	1	99.95	99.96	98.35	99.82
DS 13-1	DS	3	99.96	99.98	98.45	99.89
DS 13-1	DS	7	99.99	99.95	98.97	99.86
DS 13-1	DS	14	99.93	99.97	99.47	99.89
DS 13-1	DS	21	99.98	99.95	98.94	99.86
DS 13-1	DS	28	99.98	99.96	99.39	99.92
DS 13-2	DS	-7	99.88	99.85	99.45	99.75
DS 13-2	DS	1	99.98	99.91	99.6	99.84
DS 13-2	DS	3	99.94	99.97	99.56	99.89
DS 13-2	DS	7	99.96	99.9	99.34	99.73
DS 13-2	DS	14	99.96	99.85	99.56	99.82
DS 13-2	DS	21	99.97	99.95	99.43	99.83
DS 13-2	DS	28	99.96	99.94	99.63	99.85
DS 13-5	DS	-7	99.94	99.93	99.46	99.83
DS 13-5	DS	1	99.89	99.91	99.1	99.85
DS 13-5	DS	3	99.97	99.96	99.01	99.93
DS 13-5	DS	7	99.96	99.95	98.73	99.9
DS 13-5	DS	14	99.94	99.93	99.54	99.95
DS 13-5	DS	21	99.98	99.97	98.98	99.97
DS 13-5	DS	28	99.97	99.97	99.62	99.92
DS 13-6	DS	-7	99.94	99.95	99.83	99.89
DS 13-6	DS	1	99.94	99.96	99.72	99.94
DS 13-6	DS	3	99.97	99.98	99.71	99.95
DS 13-6	DS	7	99.96	99.95	99.11	99.95
DS 13-6	DS	14	99.87	99.94	99.76	99.93
DS 13-6	DS	21	99.94	99.93	99.36	99.92
DS 13-6	DS	28	99.96	99.98	99.48	99.94
